# Supplementary material for: Are HDAC and Glutamine Synthetase Expression Levels Associated with Ga68-DOTATATE PET/CT Data and Prognosis in Gastroenteropancreatic Neuroendocrine Tumours?
Source: Medicina (Kaunas). 2025 Oct 30;61(11):1952. doi: 10.3390/medicina61111952 (PMC12654112; doi:10.3390/medicina61111952)
Supplement: Supplementary file 1 [file medicina-61-01952-s001.zip]

Archive with 1 entries (1 files):
- medicina-3895878-supplementary.pdf
